# Supplementary material for: Melatonin Alleviates Antimony Toxicity by Regulating the Antioxidant Response and Reducing Antimony Accumulation in Oryza sativa L
Source: Antioxidants (Basel). 2023 Oct 26;12(11):1917. doi: 10.3390/antiox12111917 (PMC10669696; doi:10.3390/antiox12111917)
Supplement: Supplementary file 1 [file antioxidants-12-01917-s001.zip]

Archive with 1 entries (1 files):
- antioxidants-2662459-supplementary.pdf
